# Supplementary material for: Large-scale movement of eIF3 domains during translation initiation modulate start codon selection
Source: Nucleic Acids Res. 2021 Oct 14;49(20):11491–511. doi: 10.1093/nar/gkab908 (PMC8599844; doi:10.1093/nar/gkab908)
Supplement: gkab908_Supplemental_Files [file gkab908_supplemental_files.zip]

Archive with 4 entries (4 files):
- NAR_Movie1.mp4
- NAR_Movie2.mp4
- NAR_Movie3.mp4
- Supplementary_all.pdf
